# Supplementary material for: A Systematic Multidisciplinary Process for User Engagement and Sensor Evaluation: Development of a Digital Toolkit for Assessment of Movement in Children With Cerebral Palsy
Source: Front Digit Health. 2021 Jun 24;3:692112. doi: 10.3389/fdgth.2021.692112 (PMC8521849; doi:10.3389/fdgth.2021.692112)
Supplement: Supplementary file 1 [file Table_1.XLSX]

## Sheet: Sheet1
Instrumentation	ECG/ Heart Rate							EMG					Movement
ICF-CY Domain(s) of interest				Exercise tolerance						Muscle power, muscle tone and control of voluntary movement							Joint mobilty and moving around
Manufacturer Name	Zephyr Bio Harness	Hexoskin	Polar	Qardio	Equivital	Nuubo	Shimmer Sensing	Delsys	Noraxon	Cometa	Biometrics	BTS Bioengineering	Xsens	Perception Neuron MoCap	APDM	Gaitup	Trivisio	Rokoko	Shadow	Stt Systems	COMETA
Product name	Bioharness 3	Hexoskin Classic Proshirt	Polar H10	Qardio Core	EQ02 LifeMonitor	Nuubo Wearable ECG	Shimmer 3	Trigno Avanti	Ultium EMG	Wave EMG/ Plus	Datalite Explore with Wireless EMG	FREEEMG	MTw Awinda	Perception Neuron Motion Capture Studio	The Opal	Physilog 5	Interial Motion Tracking	SmartSuit Pro	Shadow MoCap	iSen	Wavetrack
Sensors	HR, HRV, EDA, Temp, RR, activity, location	HR, HRV, Heart rate recovery, RR and volume, acceleration and power	HR, HRV using ECG	HR, HRV, ECG, RR, Temp, Activity	ECG, HR, RR, Tempp, Accelerometer. External channels.	ECG,HR, Accelerometer	IMU, add on boards available for ECG, EMG, EEG, GSR.	sEMG, IMU	sEMG, IMU	sEMG, IMU	sEMG	sEMG	IMU. Additional sensors such as force plate and goniometer can be added	IMU	IMU	IMU and Barometer (Gait Only)	IMU	IMU	IMU and Pressure Insole	IMU	IMU
Interoperable	Yes	Yes	Yes	Yes	Yes	Yes	Yes	Yes	No	Yes	No	No	Yes	Yes	Yes	Yes	No	No	Yes	Yes	Yes
Access raw data	Yes	Yes	Yes	Yes	Yes	Yes	Yes	Yes	Yes	Yes	Yes	Yes	Yes	Yes	Yes	Yes	Yes	Yes	Yes	Yes	Yes
Commercially available	Yes	Yes	Yes	Yes	Yes	Yes	Yes	Yes	Yes	Yes	Yes	Yes	Yes	Yes	Yes	Yes	Yes	Yes	Yes	Yes	Yes
Approx cost	900	400	80	449	1000	200	450	~£12,500	~£20,000	~£15000	~£15000	~£19,000	£12,000	5000	35000	1800		2000	8000	~£30000	~ £20,000
Portable	Yes	Yes	Yes	Yes	Yes	Yes	Yes	Yes	Yes	No	Yes	Yes	Yes	Yes	Yes	Yes	No	Yes	Yes	Yes	Yes
Collection and Analysis Software Available	Yes	Yes	Yes	Yes	Yes	Yes	Collection only	Yes	Yes	Yes	Yes	Yes	Yes	Yes	Yes	Yes	Yes	Yes	Yes	Yes	Yes
Clinically Validated?	Yes	Yes	Yes	Yes	Yes	Yes	No	Yes	Yes	Yes	Yes	Yes	Yes	Yes	Yes	Yes	Unkown	Unkown	Unkown	Unkown	Yes
Medical Device Certified?	Yes	Yes	Yes	No	Yes	Yes	Yes	Yes	Yes	Yes	Yes	Yes	Yes	Unkown	Yes	Yes	Unkown	Unkown	Unkown	Unkown	Yes
Previosuly Used in CP / Children / Neuro	CP	Children	CP	No	Children	Children	Children	CP	CP	CP	Children	CP	CP	No	No	CP	No	No	No	No	Child
